# Supplementary material for: Establishment and Analysis of a Combined Diagnostic Model of Polycystic Ovary Syndrome with Random Forest and Artificial Neural Network
Source: Biomed Res Int. 2020 Aug 20;2020:2613091. doi: 10.1155/2020/2613091 (PMC7455828; doi:10.1155/2020/2613091)
Supplement: Supplementary 4 — Table S3: the weight of each gene for microarray ComBat dataset1. [file 2613091.f4.xlsx]

## Sheet: neuralnet_combatdata2
	V1
error	1.03059
reached.threshold	0.00986843
steps	482
Intercept.to.1layhid1	2.65445
TMOD1.to.1layhid1	0.923278
BTBD9.to.1layhid1	4.53566
TECRL.to.1layhid1	0.74623
GSTO1.to.1layhid1	-1.77678
AMPD3.to.1layhid1	-1.05225
ALPK2.to.1layhid1	-8.07979
RAPH1.to.1layhid1	1.06697
CIB2.to.1layhid1	-2.11358
ALDH6A1.to.1layhid1	-0.280626
ZNF385B.to.1layhid1	-5.55336
ST3GAL2.to.1layhid1	7.79759
Intercept.to.1layhid2	0.882765
TMOD1.to.1layhid2	-0.178303
BTBD9.to.1layhid2	2.22982
TECRL.to.1layhid2	5.18661
GSTO1.to.1layhid2	-1.24501
AMPD3.to.1layhid2	-4.18168
ALPK2.to.1layhid2	-6.01789
RAPH1.to.1layhid2	-5.3687
CIB2.to.1layhid2	-0.636318
ALDH6A1.to.1layhid2	-1.09532
ZNF385B.to.1layhid2	-0.251536
ST3GAL2.to.1layhid2	16.6128
Intercept.to.1layhid3	0.426228
TMOD1.to.1layhid3	4.94239
BTBD9.to.1layhid3	-4.47966
TECRL.to.1layhid3	-0.277112
GSTO1.to.1layhid3	-9.32975
AMPD3.to.1layhid3	-2.02748
ALPK2.to.1layhid3	-3.14557
RAPH1.to.1layhid3	0.566363
CIB2.to.1layhid3	-0.282924
ALDH6A1.to.1layhid3	1.49138
ZNF385B.to.1layhid3	26.2744
ST3GAL2.to.1layhid3	-7.86888
Intercept.to.PCOS	-0.819949
1layhid1.to.PCOS	14.3461
1layhid2.to.PCOS	-16.5496
1layhid3.to.PCOS	9.14022
Intercept.to.Normal	0.612544
1layhid1.to.Normal	-14.8418
1layhid2.to.Normal	17.4698
1layhid3.to.Normal	-9.47662
