# Supplementary material for: Establishment and Analysis of a Combined Diagnostic Model of Polycystic Ovary Syndrome with Random Forest and Artificial Neural Network
Source: Biomed Res Int. 2020 Aug 20;2020:2613091. doi: 10.1155/2020/2613091 (PMC7455828; doi:10.1155/2020/2613091)
Supplement: Supplementary 5 — Table S4: the weight of each gene for RNA-seq data. [file 2613091.f5.xlsx]

## Sheet: neuralnet_result_rnaseq
	V1
error	2.40507
reached.threshold	0.00789142
steps	161
Intercept.to.1layhid1	1.34354
TMOD1.to.1layhid1	-0.350099
BTBD9.to.1layhid1	-11.5104
TECRL.to.1layhid1	-1.92134
GSTO1.to.1layhid1	-0.752442
AMPD3.to.1layhid1	-18.4929
ALPK2.to.1layhid1	-2.37793
RAPH1.to.1layhid1	-0.266678
CIB2.to.1layhid1	-0.330736
ALDH6A1.to.1layhid1	-1.69094
ZNF385B.to.1layhid1	-0.909345
ST3GAL2.to.1layhid1	-0.327424
Intercept.to.1layhid2	-8.26851
TMOD1.to.1layhid2	-3.91359
BTBD9.to.1layhid2	-12.1231
TECRL.to.1layhid2	9.73825
GSTO1.to.1layhid2	9.23298
AMPD3.to.1layhid2	8.5971
ALPK2.to.1layhid2	10.2746
RAPH1.to.1layhid2	13.2685
CIB2.to.1layhid2	11.4831
ALDH6A1.to.1layhid2	-3.06031
ZNF385B.to.1layhid2	8.83844
ST3GAL2.to.1layhid2	17.4475
Intercept.to.1layhid3	4.72267
TMOD1.to.1layhid3	-1.51708
BTBD9.to.1layhid3	-2.40493
TECRL.to.1layhid3	-0.891918
GSTO1.to.1layhid3	-3.31195
AMPD3.to.1layhid3	1.69093
ALPK2.to.1layhid3	0.834119
RAPH1.to.1layhid3	3.49814
CIB2.to.1layhid3	2.58367
ALDH6A1.to.1layhid3	-1.94245
ZNF385B.to.1layhid3	4.17055
ST3GAL2.to.1layhid3	-0.261832
Intercept.to.Normal	3.19611
1layhid1.to.Normal	-5.10519
1layhid2.to.Normal	-4.24947
1layhid3.to.Normal	3.29455
Intercept.to.PCOS	-3.10044
1layhid1.to.PCOS	4.96128
1layhid2.to.PCOS	4.13984
1layhid3.to.PCOS	-3.24963
